# Supplementary material for: The Impact of KLF2 Modulation on the Transcriptional Program and Function of CD8 T Cells
Source: PLoS One. 2013 Oct 14;8(10):e77537. doi: 10.1371/journal.pone.0077537 (PMC3796494; doi:10.1371/journal.pone.0077537)
Supplement: Table S1 — KLF2 regulated genes in activated CD8 T cells. Table of genes that are statistically significantly different and regulated by at least twofold from the microarray comparison of activated CD8 T cells transduced with a GFP-KLF2 construct and a control evGFP construct. CD8 T cells were transduced at 18 hours post-activation, washed out of peptide stimulation at 48 hours and then cultured with IL-2 for a further 72 hours prior to selection of GFP positive cells by FACS and RNA extraction. (XLS) [file pone.0077537.s002.xls]

## Sheet: Sheet1
Gene symbol	Log base 2 Fold Change	Fold change	p value
Ceacam1	6.64	99.7331	0
Dsp	5.65	50.2134	0.0002
MS4A4C	5.58	47.8352	0.0012
Ceacam2	5.22	37.2715	0
SERPINB9B	5.15	35.5062	0
Nupr1	4.96	31.125	0.0002
Tgm2	4.85	28.84	0.0033
Upp1	4.75	26.9087	0.0009
Crabp2	4.68	25.6342	0.0004
OTTMUSG00000016644	4.62	24.59	0.0204
Grhl3	4.34	20.2521	0.0004
Pygl	4.29	19.5622	0.0034
LOC100046855	4.06	16.6795	0.0027
Klf3	3.91	15.0324	0.0034
Plek	3.87	14.6213	0.003
Atp1b1	3.74	13.3614	0.0062
Tgm1	3.69	12.9063	0.0001
1110036O03Rik	3.68	12.8171	0
App	3.6	12.1257	0.0137
Insl6	3.46	11.0043	0
Rbm35b	3.43	10.7779	0.0004
IL6R	3.39	10.4831	0.0035
Kit	3.38	10.4107	0.0063
IFI16	3.37	10.3388	0.0324
1600029D21Rik	3.33	10.0561	0.0014
Ifit1	3.32	9.98664	0.0352
CD200R1L	3.3	9.84916	0.0023
G0s2	3.17	9.00047	0.0115
Serpinb9	3.1	8.57419	0.0008
Alox5ap	3.1	8.57419	0.0016
Pde2a	3.1	8.57419	0.0008
SERPINB6B	3.06	8.33973	0.0005
Mxd1	3.05	8.28212	0.0009
Rhoc	3.03	8.1681	0.0005
Pde8a	2.86	7.26015	0.0008
Tob1	2.86	7.26015	0.0002
Tppp3	2.83	7.11074	0.0004
Rsad2	2.81	7.01285	0.0335
Ifng	2.79	6.9163	0.0172
Garnl4	2.73	6.63456	0.0013
Pogk	2.73	6.63456	0.0006
Fxyd4	2.72	6.58873	0.0011
CYP4F22	2.7	6.49802	0.0057
LY6C1	2.69	6.45313	0.013
Pyhin1	2.67	6.36429	0.0035
Adrb2	2.67	6.36429	0.0052
Tmem37	2.65	6.27667	0.0012
1444399_at (un-anotated probe)	2.64	6.23332	0
Selp	2.63	6.19026	0.0438
Zbp1	2.6	6.06287	0.0029
Myrip	2.59	6.02099	0.0015
1455325_at (un-anotated probe)	2.58	5.9794	0.0027
Rom1	2.57	5.93809	0.0002
Gem	2.56	5.89708	0.0059
Cxadr	2.54	5.81589	0.0006
MS4A6D	2.52	5.73582	0.0002
Acss2	2.52	5.73582	0.0019
Prf1	2.52	5.73582	0.0045
Nfe2	2.52	5.73582	0.0009
Ncf1	2.52	5.73582	0.003
Camk1d	2.51	5.6962	0.0009
Havcr2	2.5	5.65685	0.0021
Tnfsf9	2.49	5.61778	0.0038
Ifit3	2.49	5.61778	0.0447
Cd9	2.48	5.57897	0.0038
Xdh	2.48	5.57897	0.0011
677168	2.46	5.50217	0.0362
LOC73899	2.46	5.50217	0.0007
Serpini1	2.45	5.46416	0
Lrrc16a	2.45	5.46416	0.0013
Wfikkn2	2.43	5.38893	0.0002
Nrp1	2.43	5.38893	0.0018
Il18r1	2.42	5.35171	0.003
Itgax	2.41	5.31474	0.0038
AI834762	2.4	5.27803	0.0168
Pglyrp1	2.4	5.27803	0.0012
Id1	2.37	5.16941	0.0046
Ahnak2	2.37	5.16941	0.0038
Gpr15	2.35	5.09824	0.0002
OTTMUSG00000000601	2.34	5.06303	0.0116
1445626_at (un-anotated probe)	2.34	5.06303	0.0046
Cd81	2.31	4.95883	0.0003
Slc41a2	2.3	4.92458	0.0035
1442219_at (un-anotated probe)	2.27	4.82323	0.0219
Ier3	2.25	4.75683	0.0021
Fgl2	2.25	4.75683	0.0007
Fam129b	2.25	4.75683	0.0008
Emp1	2.24	4.72397	0.0007
Errfi1	2.22	4.65893	0.0017
Tmem2	2.22	4.65893	0
NHSL2	2.22	4.65893	0.0041
Tubb2b	2.2	4.59479	0.0128
Sept8	2.17	4.50023	0.0086
Gsn	2.16	4.46915	0.006
Tcp11l2	2.16	4.46915	0.002
Coch	2.15	4.43828	0.0025
Cmah	2.15	4.43828	0.0128
Inpp4a	2.15	4.43828	0.0002
Acvrl1	2.15	4.43828	0.019
Evpl	2.14	4.40762	0.0002
Sell	2.14	4.40762	0.0081
Myadm	2.14	4.40762	0.002
Plaur	2.13	4.37717	0.0152
Nrbp2	2.12	4.34694	0.0014
Sbk1	2.1	4.28709	0.0001
Srgap3	2.09	4.25748	0.0012
H2-Q10	2.09	4.25748	0.026
Csf2	2.09	4.25748	0.0158
KHDC1L	2.09	4.25748	0.0343
1455679_at (un-anotated probe)	2.09	4.25748	0.0016
Il1rl1	2.08	4.22807	0.004
Socs3	2.08	4.22807	0.0013
Tspan32	2.07	4.19887	0.02
Itgb3	2.06	4.16986	0.0134
EPB41L4B	2.05	4.14106	0.0029
Klf12	2.04	4.11246	0.0008
Hsd11b1	2.04	4.11246	0.0012
5730470L24Rik	2.02	4.05584	0.0008
1442350_at (un-anotated probe)	2.02	4.05584	0.0018
Rras	2	4	0.0018
S1pr1	2	4	0.0013
Rasa3	1.99	3.97237	0
Hes1	1.99	3.97237	0.004
Txk	1.99	3.97237	0.0002
Anxa8	1.98	3.94493	0.0189
Cd274	1.97	3.91768	0.0006
Ahnak	1.97	3.91768	0.0015
TP53INP2	1.96	3.89062	0.0045
Enho	1.95	3.86375	0.0032
Spag1	1.94	3.83706	0.0131
Cyp1b1	1.92	3.78423	0.0019
Avil	1.92	3.78423	0.0118
Sdcbp2	1.92	3.78423	0.0025
Ggt1	1.92	3.78423	0.02
Clic5	1.92	3.78423	0.0201
1420273_x_at (un-anotated probe)	1.91	3.75809	0.0029
B230312A22Rik	1.91	3.75809	0.0026
Phlda1	1.89	3.70635	0.004
1443852_at (un-anotated probe)	1.89	3.70635	0.0041
Rassf3	1.89	3.70635	0.0008
Ddr1	1.89	3.70635	0.0029
Pdlim4	1.88	3.68075	0.0032
1420272_at (un-anotated probe)	1.88	3.68075	0.0049
Fam19a3	1.88	3.68075	0.0029
Dhrs1	1.87	3.65533	0.0012
Jup	1.87	3.65533	0.0004
Gns	1.87	3.65533	0.0068
2610019F03Rik	1.86	3.63008	0.0015
2410066E13Rik	1.85	3.605	0.001
Phf11	1.85	3.605	0.0384
Ptpn12	1.85	3.605	0.002
Ccl5	1.84	3.5801	0.0238
Ckap4	1.84	3.5801	0.0034
1456593_at (un-anotated probe)	1.83	3.55537	0.0183
Marcks	1.8	3.4822	0.0056
Kcnj8	1.8	3.4822	0.0015
Sytl2	1.8	3.4822	0.0075
Arap2	1.8	3.4822	0.0034
Irf7	1.79	3.45815	0.0448
Ehbp1l1	1.77	3.41054	0.0085
Gch1	1.76	3.38698	0.009
Stom	1.76	3.38698	0.0016
Stac2	1.75	3.36359	0.008
2210403K04Rik	1.75	3.36359	0.0228
Ralb	1.75	3.36359	0.0245
Shf	1.75	3.36359	0.0008
Anxa1	1.75	3.36359	0.0131
TNFRST22	1.74	3.34035	0.0015
2410008K03Rik	1.74	3.34035	0.0009
Ppm1j	1.74	3.34035	0.0045
PEA15	1.73	3.31728	0.0058
Enpp4	1.73	3.31728	0.0078
Gpr155	1.73	3.31728	0.0042
Gadd45g	1.73	3.31728	0.0008
Pygm	1.72	3.29436	0.0197
Ubash3b	1.71	3.27161	0.0009
Mgst3	1.71	3.27161	0.0024
Dapk2	1.71	3.27161	0.0147
Nfkbiz	1.71	3.27161	0.0008
1459733_at (un-anotated probe)	1.71	3.27161	0.0086
Gna15	1.7	3.24901	0.0008
Serpine3	1.7	3.24901	0.0004
2600010E01Rik	1.7	3.24901	0.0041
Snx10	1.7	3.24901	0.005
Agpat4	1.7	3.24901	0.0012
2310042E22Rik	1.69	3.22657	0.002
Lgals3	1.69	3.22657	0.0064
Sema4f	1.69	3.22657	0.0006
0610010O12Rik	1.68	3.20428	0.0328
Perp	1.66	3.16017	0.0108
Kcnip2	1.66	3.16017	0.0079
Lair1	1.66	3.16017	0.0006
Pdcd1lg2	1.66	3.16017	0.0009
Vcl	1.65	3.13834	0.0006
Hrc	1.65	3.13834	0.018
Avpi1	1.64	3.11666	0.0008
Btg1	1.64	3.11666	0.0007
Pmaip1	1.63	3.09513	0.0225
Ifit2	1.63	3.09513	0.0332
Ccr2	1.63	3.09513	0.0244
Tmem71	1.63	3.09513	0.0071
Itga4	1.63	3.09513	0.0012
MS4A4B	1.62	3.07375	0.0034
Fry	1.61	3.05252	0.001
Nin	1.6	3.03143	0.0015
Sp4	1.6	3.03143	0.0033
KLK2	1.59	3.01049	0.0366
2810051F02Rik	1.59	3.01049	0.0009
Nod1	1.59	3.01049	0.0093
Paqr4	1.58	2.9897	0.0009
Fosl2	1.58	2.9897	0.0342
Tspo	1.58	2.9897	0.0009
Cx3cr1	1.58	2.9897	0.0008
Nsg2	1.57	2.96905	0.0297
Gpc1	1.57	2.96905	0.0274
Samhd1	1.57	2.96905	0.0068
Tsc22d3	1.57	2.96905	0.0054
TNFRSF23	1.57	2.96905	0.0059
Ndrg1	1.57	2.96905	0.0018
SLFN1	1.56	2.94854	0.0222
AA467197	1.56	2.94854	0.0011
1439343_at (un-anotated probe)	1.56	2.94854	0.0249
1444203_at (un-anotated probe)	1.56	2.94854	0.0011
Sult2b1	1.55	2.92817	0.0346
Ovol2	1.55	2.92817	0.0008
MAP1B	1.55	2.92817	0.0005
LOC100044979	1.54	2.90795	0.0116
Nt5e	1.53	2.88786	0.0273
Gramd4	1.53	2.88786	0.0004
Itpr3	1.52	2.86791	0.0053
Lilrb4	1.52	2.86791	0.0093
LOC677224	1.52	2.86791	0.0012
Klf11	1.52	2.86791	0.0022
Gab3	1.51	2.8481	0.0007
S100a10	1.51	2.8481	0.0007
Il10ra	1.51	2.8481	0.0086
D930028M14Rik	1.51	2.8481	0.0009
Pou2af1	1.5	2.82843	0.003
Tnfrsf4	1.5	2.82843	0.0016
Dennd3	1.5	2.82843	0.015
1700025G04Rik	1.5	2.82843	0.0098
2010109K11Rik	1.5	2.82843	0.001
F2rl1	1.5	2.82843	0.0054
Smpdl3b	1.49	2.80889	0.0151
Rcn3	1.49	2.80889	0.0067
Papss2	1.49	2.80889	0.0093
Neb	1.49	2.80889	0.0188
Klf10	1.48	2.78949	0.0157
DNAH11	1.48	2.78949	0.0007
2310043N10Rik	1.48	2.78949	0.0085
Tyrobp	1.48	2.78949	0.0024
Ccl4	1.47	2.77022	0.0364
Unc84a	1.47	2.77022	0.0009
Ptgir	1.47	2.77022	0.0164
Pdcd1	1.47	2.77022	0.0096
Cast	1.47	2.77022	0.0021
Ublcp1	1.47	2.77022	0.0009
SERPINB1B	1.46	2.75108	0.0231
Sidt1	1.46	2.75108	0.003
Plcg2	1.45	2.73208	0.0217
Tmcc3	1.44	2.71321	0.0074
Irak2	1.44	2.71321	0.0018
Slamf7	1.44	2.71321	0.0029
Abcg1	1.43	2.69447	0.0351
Herc5	1.42	2.67586	0.0217
1455970_at (un-anotated probe)	1.42	2.67586	0.0188
Pld2	1.41	2.65737	0.0002
Bhlhe40	1.41	2.65737	0.0005
Bcl3	1.41	2.65737	0.0031
Tbx21	1.41	2.65737	0.0056
Rnh1	1.41	2.65737	0.002
Irf9	1.4	2.63902	0.0137
Pik3r6	1.4	2.63902	0.0335
1447771_at (un-anotated probe)	1.4	2.63902	0.0008
Fam65b	1.4	2.63902	0.0038
Fam20a	1.39	2.62079	0.0104
Pcyt1a	1.39	2.62079	0.0032
Anxa2	1.38	2.60268	0.0016
Cdc25b	1.38	2.60268	0.0023
Runx2	1.38	2.60268	0.0005
Trim34	1.38	2.60268	0.0203
Cd69	1.38	2.60268	0.0175
Slco3a1	1.38	2.60268	0.0068
Clcf1	1.38	2.60268	0.0136
Ecm1	1.38	2.60268	0.0161
Gata1	1.38	2.60268	0.0059
Pak6	1.38	2.60268	0.0136
2310051E17Rik	1.37	2.58471	0.0013
Npal3	1.37	2.58471	0.0018
4921525O09Rik	1.37	2.58471	0.0057
Cdc42ep3	1.37	2.58471	0.0143
Slc37a1	1.36	2.56685	0.0028
Prex1	1.36	2.56685	0.0004
1440188_at (un-anotated probe)	1.36	2.56685	0.0235
Plod1	1.35	2.54912	0.0067
Zdhhc15	1.35	2.54912	0.0033
Cdkn2b	1.35	2.54912	0.0213
S1pr4	1.35	2.54912	0.0007
2610510E02Rik	1.35	2.54912	0.0051
Tlr2	1.34	2.53151	0.01
5830416P10Rik	1.34	2.53151	0.0208
Arhgef3	1.33	2.51403	0.0333
Oas3	1.33	2.51403	0.0264
Slc2a6	1.33	2.51403	0.019
Card10	1.33	2.51403	0.0012
Ypel5	1.32	2.49666	0.0058
Stx11	1.32	2.49666	0.0061
Nat9	1.31	2.47942	0.0005
Hopx	1.31	2.47942	0.0037
Lrrk1	1.31	2.47942	0.0156
Tdrd7	1.3	2.46229	0.0033
Tmem64	1.3	2.46229	0.0057
Osm	1.3	2.46229	0.0023
Gpr137b-ps	1.3	2.46229	0.0346
Ehd1	1.3	2.46229	0.0157
Nab1	1.3	2.46229	0.0004
Fam158a	1.29	2.44528	0.002
Ccpg1	1.29	2.44528	0.0047
Tnfrsf18	1.29	2.44528	0.0003
Spred2	1.29	2.44528	0.0164
Tpcn1	1.29	2.44528	0.0008
Pion	1.29	2.44528	0.014
1441428_at (un-anotated probe)	1.29	2.44528	0.0104
N4bp1	1.29	2.44528	0.0149
Jhdm1d	1.29	2.44528	0.0048
Klf9	1.29	2.44528	0.0018
Osbpl9	1.28	2.42839	0.0004
Dap	1.28	2.42839	0.0066
Igf2r	1.28	2.42839	0.0006
TRIM12	1.28	2.42839	0.021
TGTP1	1.28	2.42839	0.0296
Il18bp	1.28	2.42839	0.0371
Golm1	1.27	2.41162	0.0112
Cox7a1	1.27	2.41162	0.0172
Isg20	1.26	2.39496	0.0087
Gnb5	1.26	2.39496	0.0113
Dennd4c	1.26	2.39496	0.0076
1443027_at (un-anotated probe)	1.26	2.39496	0.002
Dusp14	1.25	2.37841	0.0354
Ppm2c	1.25	2.37841	0.0116
Grasp	1.25	2.37841	0.0087
Fkbp10	1.25	2.37841	0.0009
Tubb2a-ps2	1.25	2.37841	0.0245
Tnfsf14	1.25	2.37841	0.009
1459962_at (un-anotated probe)	1.25	2.37841	0.0054
Nub1	1.24	2.36199	0.0018
Spred1	1.24	2.36199	0.0031
Galnt10	1.24	2.36199	0.003
H2-T23	1.24	2.36199	0.0029
Gm71	1.24	2.36199	0.0016
MS4A6A	1.23	2.34567	0.0197
Pkp3	1.23	2.34567	0.0015
Plekhf1	1.23	2.34567	0.0136
Rgag4	1.23	2.34567	0.0074
Cdkn2a	1.23	2.34567	0.0438
Il18rap	1.23	2.34567	0.0004
1458341_x_at (un-anotated probe)	1.23	2.34567	0.0151
CCL27	1.22	2.32947	0.0016
Endod1	1.22	2.32947	0.0293
9030619P08Rik	1.22	2.32947	0.0041
Tmem140	1.21	2.31338	0.0423
Asb1	1.21	2.31338	0.0138
Kctd15	1.21	2.31338	0.0013
Trim16	1.21	2.31338	0.026
Arl4d	1.2	2.2974	0.0167
Adamts10	1.2	2.2974	0.0044
Obfc2a	1.2	2.2974	0.0018
Lrrc8a	1.2	2.2974	0.0029
Hbp1	1.2	2.2974	0.0032
Fxyd7	1.19	2.28153	0.0362
Atp10d	1.19	2.28153	0.0023
4930523C07Rik	1.19	2.28153	0.0036
1500009L16Rik	1.19	2.28153	0.0024
Trib3	1.19	2.28153	0.0449
Zyx	1.18	2.26577	0.0071
Osbpl3	1.18	2.26577	0.0041
Junb	1.17	2.25012	0.0007
Chst2	1.17	2.25012	0.0024
Gas2l1	1.17	2.25012	0.0055
1446649_at (un-anotated probe)	1.17	2.25012	0.0029
Smtn	1.17	2.25012	0.0167
Abhd5	1.16	2.23457	0.003
Mall	1.16	2.23457	0.0007
LOC100047353	1.16	2.23457	0.0021
Ctsd	1.16	2.23457	0.0031
Sema7a	1.16	2.23457	0.0387
FLT3LG	1.15	2.21914	0.0033
Add3	1.15	2.21914	0.0026
Dopey2	1.15	2.21914	0.0151
E330009J07Rik	1.15	2.21914	0.042
Gzmm	1.15	2.21914	0.0081
Fes	1.15	2.21914	0.0443
Nr4a2	1.15	2.21914	0.0066
2310046K01Rik	1.14	2.20381	0.0239
LOC100045709	1.13	2.18859	0.0009
Tle3	1.13	2.18859	0.0016
Ampd3	1.13	2.18859	0.0155
Nelf	1.13	2.18859	0.029
Foxo1	1.12	2.17347	0.0018
H2-T24	1.12	2.17347	0.0278
Elovl7	1.12	2.17347	0.0127
Eef2k	1.12	2.17347	0.0259
4930539E08Rik	1.12	2.17347	0.0119
Rras2	1.12	2.17347	0.0057
FASLG	1.12	2.17347	0.0071
Tiparp	1.12	2.17347	0.0412
1700026L06Rik	1.12	2.17347	0.0044
Fads3	1.11	2.15846	0.0112
Ugcg	1.11	2.15846	0.0158
BC068157	1.11	2.15846	0.0353
Atp8b2	1.11	2.15846	0.0016
Mex3b	1.11	2.15846	0.0425
1438553_x_at (un-anotated probe)	1.11	2.15846	0.0362
Fkbp5	1.11	2.15846	0.0005
1457356_at (un-anotated probe)	1.11	2.15846	0.0049
1458179_at (un-anotated probe)	1.11	2.15846	0.0437
Rcn1	1.1	2.14355	0.0029
Stx2	1.1	2.14355	0.0134
Cyp2s1	1.1	2.14355	0.0343
Acvr1b	1.1	2.14355	0.0325
Zswim6	1.1	2.14355	0.0018
Chit1	1.1	2.14355	0.0123
Adam22	1.09	2.12874	0.0311
Acat2	1.09	2.12874	0.008
A130040M12Rik	1.09	2.12874	0.0093
Cyp11a1	1.09	2.12874	0.0165
Ttc39b	1.09	2.12874	0.0012
Ssh1	1.09	2.12874	0.0034
Cdkn2d	1.08	2.11404	0.0053
Tnfrsf13c	1.08	2.11404	0.0007
Klhl24	1.08	2.11404	0.0082
Als2cl	1.08	2.11404	0.0235
1445966_at (un-anotated probe)	1.08	2.11404	0.0011
Capg	1.08	2.11404	0.0104
1700008O03Rik	1.08	2.11404	0.0044
Syk	1.07	2.09943	0.0104
Marveld1	1.07	2.09943	0.0131
B230216G23Rik	1.07	2.09943	0.0256
2810408A11Rik	1.07	2.09943	0.0301
Ptpn3	1.07	2.09943	0.0114
Arhgap17	1.06	2.08493	0.0013
1437584_at (un-anotated probe)	1.06	2.08493	0.0011
H60a	1.06	2.08493	0.0235
Gpr171	1.06	2.08493	0.0085
Ube2h	1.06	2.08493	0.0057
TRIM5	1.06	2.08493	0.0321
Gata3	1.06	2.08493	0.0037
Sqstm1	1.06	2.08493	0.013
Adam8	1.05	2.07053	0.0179
Prdm1	1.05	2.07053	0.0039
Lgals7	1.05	2.07053	0.0198
Alox5	1.05	2.07053	0.0366
4930434E21Rik	1.05	2.07053	0.0321
Reck	1.05	2.07053	0.004
Furin	1.04	2.05623	0.0156
Ormdl3	1.04	2.05623	0.0434
Ido1	1.04	2.05623	0.0315
Prr13	1.04	2.05623	0.0013
Lass6	1.04	2.05623	0.0141
Wbp2	1.04	2.05623	0.0032
Tnfaip8l1	1.04	2.05623	0.0057
Ptprj	1.04	2.05623	0.0017
Ctsg	1.03	2.04202	0.0014
ZNF808	1.03	2.04202	0.0065
Fam101b	1.03	2.04202	0.0355
Eif2ak3	1.03	2.04202	0.0029
BB045044	1.03	2.04202	0.0013
SPTBN1	1.03	2.04202	0.0023
Samd9l	1.03	2.04202	0.0238
Acss1	1.02	2.02792	0.0183
Prkcz	1.02	2.02792	0.0085
Jak2	1.02	2.02792	0.0055
Btg3	1.02	2.02792	0.0029
Hebp2	1.02	2.02792	0.0165
METTL7A	1.02	2.02792	0.0268
Id3	1.01	2.01391	0.03
Tubb2a	1.01	2.01391	0.0227
Sp100	1.01	2.01391	0.0081
2810474O19Rik	1.01	2.01391	0.0048
Lax1	1.01	2.01391	0.025
1440273_at (un-anotated probe)	1.01	2.01391	0.0059
6030422H21Rik	1.01	2.01391	0.0023
1445537_at (un-anotated probe)	1.01	2.01391	0.0042
Tle6	1.01	2.01391	0.0014
A930005H10Rik	1.01	2.01391	0.0044
Ccnd2	1	2	0.0135
Fhl2	1	2	0.0062
Mocs2	1	2	0.0022
5031425E22Rik	1	2	0.0113
E2f2	1	2	0.0053
C330016O10Rik	1	2	0.0057
Gna13	1	2	0.0031
Cxcr3	-2.86	0.14	0.0019
Ldhb	-2.61	0.16	0.0025
Tmem108	-2.58	0.17	0.0001
St6gal1	-2.57	0.17	0.0028
Gja1	-2.33	0.2	0.0002
Ebi3	-2.32	0.2	0.0084
BEX6	-2.28	0.21	0.0003
UGT1A6	-2.24	0.21	0.0023
Trat1	-2.23	0.21	0.0008
Itm2a	-2.18	0.22	0.0097
BC035044	-2.18	0.22	0.0023
Bex1	-2.12	0.23	0.0009
Tcrg-V4	-2.08	0.24	0.0011
Tcrg-V3	-2.03	0.24	0.0031
2900062L11Rik	-2.01	0.25	0.0064
Cd160	-1.77	0.29	0.0043
Mccc2	-1.75	0.3	0.0023
Slamf6	-1.74	0.3	0.0182
Egr3	-1.74	0.3	0.0352
Enah	-1.73	0.3	0.0418
Sema3c	-1.73	0.3	0.0044
Fut4	-1.72	0.3	0.0012
Kifap3	-1.71	0.31	0.0169
Acyp1	-1.7	0.31	0.0085
Nebl	-1.69	0.31	0.002
Ccbl2	-1.65	0.32	0.0006
ENSMUSG00000068790	-1.64	0.32	0.0028
Eya2	-1.61	0.33	0.0238
Rgs18	-1.58	0.33	0.0133
BC048355	-1.57	0.34	0.0089
1444260_at (un-anotated probe)	-1.53	0.35	0.0297
ENDOU	-1.53	0.35	0.0151
St8sia4	-1.52	0.35	0.0072
Tspan6	-1.52	0.35	0.021
Abca3	-1.51	0.35	0.014
Lpcat1	-1.5	0.35	0.0249
Prdm5	-1.49	0.36	0.0019
AI449310	-1.49	0.36	0.0104
Pard6g	-1.47	0.36	0.002
Axl	-1.46	0.36	0.0017
Enc1	-1.44	0.37	0.0021
Armcx2	-1.42	0.37	0.0196
Procr	-1.41	0.38	0.0397
Rgs16	-1.41	0.38	0.0224
Capn3	-1.41	0.38	0.0283
1455418_at (un-anotated probe)	-1.4	0.38	0.004
Zc4h2	-1.37	0.39	0.0249
Mtx3	-1.37	0.39	0.005
ZNF365	-1.36	0.39	0.0238
Shroom3	-1.35	0.39	0.009
Slc12a2	-1.34	0.4	0.0067
Akap12	-1.32	0.4	0.0064
Ddc	-1.32	0.4	0.0217
Hvcn1	-1.31	0.4	0.0051
1700007K13Rik	-1.31	0.4	0.0113
Ak1	-1.3	0.41	0.0053
Gga2	-1.3	0.41	0.0012
Acsl3	-1.3	0.41	0.0154
Xrcc6bp1	-1.3	0.41	0.0021
Pter	-1.29	0.41	0.0038
Slc25a13	-1.28	0.41	0.0041
Tmtc4	-1.27	0.41	0.0009
Irak1bp1	-1.27	0.41	0.0017
Fam73a	-1.27	0.41	0.0024
Aldh2	-1.27	0.41	0.0423
Dkkl1	-1.26	0.42	0.0067
Mum1	-1.25	0.42	0.0261
Nefh	-1.25	0.42	0.0026
Gpr114	-1.25	0.42	0.0042
Taf1d	-1.25	0.42	0.0066
Sh2d1a	-1.25	0.42	0.0105
Hivep3	-1.24	0.42	0.0052
Gpld1	-1.23	0.43	0.0017
2410022L05Rik	-1.23	0.43	0.0016
9630010G10Rik	-1.23	0.43	0.008
Scamp1	-1.21	0.43	0.0047
Reep1	-1.2	0.44	0.0011
Rpgrip1	-1.2	0.44	0.0021
St3gal2	-1.19	0.44	0.0046
Ktelc1	-1.19	0.44	0.0052
Ppap2b	-1.19	0.44	0.0179
Dleu7	-1.19	0.44	0.0101
Cd200	-1.19	0.44	0.0324
Tctex1d1	-1.19	0.44	0.0086
Tex15	-1.18	0.44	0.0319
Rragd	-1.18	0.44	0.005
Plxnc1	-1.18	0.44	0.0387
Rgs12	-1.18	0.44	0.0031
1459293_at (un-anotated probe)	-1.18	0.44	0.0028
Nit2	-1.17	0.44	0.0078
Ugt1a9	-1.17	0.44	0.0018
Antxr2	-1.17	0.44	0.0044
Armcx4	-1.17	0.44	0.0224
Ncoa1	-1.17	0.44	0.0076
P4htm	-1.17	0.44	0.0053
Rgs10	-1.16	0.45	0.0418
Actr3b	-1.16	0.45	0.0197
Arhgap29	-1.16	0.45	0.0087
Phf15	-1.16	0.45	0.0159
Rapgef5	-1.16	0.45	0.0373
Nme4	-1.15	0.45	0.0141
Bckdhb	-1.15	0.45	0.0042
Bhlhb9	-1.15	0.45	0.0026
Ccdc40	-1.15	0.45	0.0069
Pla2g12a	-1.15	0.45	0.0093
9530058B02Rik	-1.14	0.45	0.0134
2610019E17Rik	-1.14	0.45	0.0042
Gdpd5	-1.14	0.45	0.012
Mycn	-1.14	0.45	0.0012
Slc14a1	-1.14	0.45	0.0095
ENSMUSG00000075401	-1.14	0.45	0.0021
Gprin3	-1.14	0.45	0.0369
1190002H23Rik	-1.13	0.46	0.0148
Dynlt3	-1.12	0.46	0.0243
Batf3	-1.12	0.46	0.0409
A930041I02Rik	-1.11	0.46	0.0059
100042016	-1.11	0.46	0.0018
Dtd1	-1.11	0.46	0.0075
Eid2	-1.11	0.46	0.0012
Tac4	-1.1	0.47	0.0074
1441391_at (un-anotated probe)	-1.1	0.47	0.0033
Tfpi	-1.1	0.47	0.0236
Gpr177	-1.09	0.47	0.0304
Klhl23	-1.09	0.47	0.0256
D630045J12Rik	-1.09	0.47	0.0193
Zik1	-1.08	0.47	0.0025
Cnksr3	-1.08	0.47	0.0246
Bbs7	-1.08	0.47	0.0128
Ptpla	-1.08	0.47	0.0026
Evi5	-1.07	0.48	0.0159
Tbc1d19	-1.07	0.48	0.015
Ung	-1.07	0.48	0.0012
Cdca7	-1.07	0.48	0.001
Trub1	-1.07	0.48	0.0041
Foxred2	-1.07	0.48	0.0155
Rev1	-1.06	0.48	0.0017
Isoc1	-1.06	0.48	0.0071
Angptl4	-1.05	0.48	0.0012
St14	-1.05	0.48	0.0031
Ctnnal1	-1.05	0.48	0.0092
Phgdh	-1.05	0.48	0.0022
Rnpepl1	-1.05	0.48	0.026
2700023E23Rik	-1.05	0.48	0.0166
Serpine2	-1.04	0.49	0.031
Tesc	-1.04	0.49	0.0029
Abhd4	-1.04	0.49	0.0087
Tnfrsf21	-1.04	0.49	0.0436
Dbp	-1.03	0.49	0.0011
Gpm6b	-1.02	0.49	0.0163
1810063B05Rik	-1.02	0.49	0.0011
Bend5	-1.02	0.49	0.0167
Matr3	-1.02	0.49	0.0011
2610528E23Rik	-1.01	0.5	0.002
4930509E16Rik	-1.01	0.5	0.0182
Snhg3	-1.01	0.5	0.0035
Lrrc28	-1.01	0.5	0.0292
Ptgfrn	-1.01	0.5	0.0199
Gas5	-1.01	0.5	0.0018
Hadh	-1.01	0.5	0.0334
Trio	-1	0.5	0.0078
Zbed3	-1	0.5	0.0038
Zdhhc23	-1	0.5	0.0012
Sulf2	-1	0.5	0.0129
Tulp3	-1	0.5	0.0124
